# Supplementary material for: ﻿Sinojohnstoniahenanensis (Boraginaceae), a new species from Henan, China
Source: PhytoKeys. 2025 Aug 5;261:45–58. doi: 10.3897/phytokeys.261.161917 (PMC12344440; doi:10.3897/phytokeys.261.161917)
Supplement: XML Treatment for Sinojohnstonia henanensis [file phytokeys.261.161917-treatment1.xml]

<!DOCTYPE tp:taxon-treatment
  PUBLIC "-//TaxonX//DTD Taxonomic Treatment Publishing DTD v0 20100105//EN" "tax-treatment-NSO.dtd">
<tp:taxon-treatment xmlns:tp="http://www.plazi.org/taxpub"><tp:treatment-meta><kwd-group><label>Taxon classification</label><kwd>
                <named-content content-type="kingdom">Plantae</named-content>
              </kwd><kwd>
                <named-content content-type="order">Boraginales</named-content>
              </kwd><kwd>
                <named-content content-type="family">Boraginaceae</named-content>
              </kwd></kwd-group><mixed-citation publication-type="journal"><person-group><name><surname>Jiang</surname><given-names>Li-Qiong</given-names></name><name><surname>Luo</surname><given-names>Yuan</given-names></name><name><surname>Gong</surname><given-names>Jian-Ping</given-names></name><name><surname>Zhang</surname><given-names>Nai-Yu</given-names></name><name><surname>Li</surname><given-names>Pan</given-names></name><name><surname>Liao</surname><given-names>Wen-Bo</given-names></name><name><surname>Liu</surname><given-names>Lu-Xian</given-names></name></person-group><article-title>﻿<italic><tp:taxon-name><tp:taxon-name-part taxon-name-part-type="genus" reg="Sinojohnstonia">Sinojohnstonia</tp:taxon-name-part><tp:taxon-name-part taxon-name-part-type="species" reg="henanensis">henanensis</tp:taxon-name-part></tp:taxon-name></italic> (<tp:taxon-name><tp:taxon-name-part taxon-name-part-type="family">Boraginaceae</tp:taxon-name-part></tp:taxon-name>), a new species from Henan, China</article-title><source>PhytoKeys</source><day>05</day><month>08</month><year>2025</year><volume>261</volume><fpage>45</fpage><lpage>58</lpage><pub-id pub-id-type="doi">10.3897/phytokeys.261.161917</pub-id></mixed-citation></tp:treatment-meta><tp:nomenclature><label>﻿</label><tp:taxon-name>
              <object-id xmlns:xlink="http://www.w3.org/1999/xlink" content-type="arpha" xlink:type="simple">AF31DDC4-7DA2-530D-A2AF-AAA5AAEF0572</object-id>
              <tp:taxon-name-part taxon-name-part-type="genus" reg="Sinojohnstonia">Sinojohnstonia</tp:taxon-name-part>
              <tp:taxon-name-part taxon-name-part-type="species" reg="henanensis">henanensis</tp:taxon-name-part>
              <object-id xmlns:xlink="http://www.w3.org/1999/xlink" content-type="ipni" xlink:type="simple">urn:lsid:ipni.org:names:77366495-1</object-id>
            </tp:taxon-name><tp:taxon-authority>L.X.Liu &amp; P.Li</tp:taxon-authority><tp:taxon-status xmlns:xlink="http://www.w3.org/1999/xlink" xlink:type="simple">sp. nov.</tp:taxon-status><xref ref-type="fig" rid="F1">Figs 1</xref><xref ref-type="fig" rid="F2">, 2</xref><xref ref-type="fig" rid="F3">, 3</xref><xref ref-type="fig" rid="F4">, 4</xref></tp:nomenclature><tp:treatment-sec sec-type="material" id="SECID0EINAC"><title>Type.</title><p>Henan Province, Luoyang City, Song County, Checun Town, Muzhaling Scenic Area, in forests, shaded moist loose soil areas, ca. 1870 m, <named-content xmlns:xlink="http://www.w3.org/1999/xlink" content-type="dwc:verbatimCoordinates" xlink:type="simple"><named-content content-type="geo-json" specific-use="{&#34;type&#34;:&#34;Point&#34;,&#34;coordinates&#34;:[112.241147,33.742633]}" id="NCID0ERNAC" xlink:type="simple">33°44'33.48"N, 112°14'28.13"E</named-content></named-content>, 3 May 2025, <italic>Liu LX &amp; Yu J LLX20250503</italic> (holotype: ZM; isotype: HZU).</p></tp:treatment-sec><tp:treatment-sec sec-type="diagnosis" id="SECID0EYNAC"><title>Diagnosis.</title><p><italic><tp:taxon-name><tp:taxon-name-part taxon-name-part-type="genus" reg="Sinojohnstonia">Sinojohnstonia</tp:taxon-name-part><tp:taxon-name-part taxon-name-part-type="species" reg="henanensis">henanensis</tp:taxon-name-part></tp:taxon-name></italic> is morphologically similar to <italic><tp:taxon-name><tp:taxon-name-part taxon-name-part-type="genus" reg="Sinojohnstonia">S.</tp:taxon-name-part><tp:taxon-name-part taxon-name-part-type="species" reg="chekiangensis">chekiangensis</tp:taxon-name-part></tp:taxon-name></italic> and <italic><tp:taxon-name><tp:taxon-name-part taxon-name-part-type="genus" reg="Sinojohnstonia">S.</tp:taxon-name-part><tp:taxon-name-part taxon-name-part-type="species" reg="ruhuaii">ruhuaii</tp:taxon-name-part></tp:taxon-name></italic> but differs from the former in its basal leaves with petioles 1–11 cm, lamina 0.7–6 × 0.6–4 cm (vs. with petioles 10–18 cm, lamina 3–12 × 1.5–9 cm), calyx in flower ca. 2.5–3.5 × 0.5–1.2 mm, obviously shorter than corolla tube (vs. in flower ca. 3–7 × 1.4–2.7 mm, slightly longer than corolla tube), corolla blue-purple, slightly pinkish white, ca. 6–10 mm, lobes ca. 1.8–2.5 mm (vs. white or light reddish, ca. 10 mm, lobes ca. 3–4 mm), and style ca. 6–8 mm (vs. ca. 3–6 mm), and from the latter in its calyx in flower obviously shorter than corolla tube (vs. in flower slightly longer than corolla tube), corolla blue-purple, slightly pinkish white, ca. 6–10 mm (vs. white or light reddish white, ca. 5–6 mm), anthers exserted from the corolla tube, upon the throat appendages, filaments ca. 2–4 mm (vs. anthers exserted somewhat from the corolla tube, but below the throat appendages, filaments ca. 0.5 mm), and style ca. 6–8 mm (vs. ca. 2.5–4 mm). Their differences are summarized in Table <xref ref-type="table" rid="T1">1</xref>.</p><table-wrap id="T1" position="float" orientation="portrait"><label>Table 1.</label><caption><p>Morphological features distinguishing <italic><tp:taxon-name><tp:taxon-name-part taxon-name-part-type="genus" reg="Sinojohnstonia">Sinojohnstonia</tp:taxon-name-part><tp:taxon-name-part taxon-name-part-type="species" reg="henanensis">henanensis</tp:taxon-name-part></tp:taxon-name></italic>, <italic><tp:taxon-name><tp:taxon-name-part taxon-name-part-type="genus" reg="Sinojohnstonia">S.</tp:taxon-name-part><tp:taxon-name-part taxon-name-part-type="species" reg="chekiangensis">chekiangensis</tp:taxon-name-part></tp:taxon-name></italic>, <italic>and <tp:taxon-name><tp:taxon-name-part taxon-name-part-type="genus" reg="Sinojohnstonia">S.</tp:taxon-name-part><tp:taxon-name-part taxon-name-part-type="species" reg="ruhuaii">ruhuaii</tp:taxon-name-part></tp:taxon-name></italic>.</p></caption><table id="TID0EUJAG" rules="all"><tbody><tr><th rowspan="1" colspan="1">Characters</th><th rowspan="1" colspan="1">
                      <italic>
                        <tp:taxon-name><tp:taxon-name-part taxon-name-part-type="genus" reg="Sinojohnstonia">Sinojohnstonia</tp:taxon-name-part><tp:taxon-name-part taxon-name-part-type="species" reg="henanensis">henanensis</tp:taxon-name-part></tp:taxon-name>
                      </italic>
                    </th><th rowspan="1" colspan="1">
                      <italic>
                        <tp:taxon-name><tp:taxon-name-part taxon-name-part-type="genus" reg="Sinojohnstonia">S.</tp:taxon-name-part><tp:taxon-name-part taxon-name-part-type="species" reg="chekiangensis">chekiangensis</tp:taxon-name-part></tp:taxon-name>
                      </italic>
                    </th><th rowspan="1" colspan="1">
                      <italic>
                        <tp:taxon-name><tp:taxon-name-part taxon-name-part-type="genus" reg="Sinojohnstonia">S.</tp:taxon-name-part><tp:taxon-name-part taxon-name-part-type="species" reg="ruhuaii">ruhuaii</tp:taxon-name-part></tp:taxon-name>
                      </italic>
                    </th></tr><tr><td rowspan="1" colspan="1">Basal leaves size</td><td rowspan="1" colspan="1">with petioles 1–11 cm, lamina 0.7–6 × 0.6–4 cm</td><td rowspan="1" colspan="1">with petioles 10–18 cm, lamina 3–12 × 1.5–9 cm</td><td rowspan="1" colspan="1">with petioles 5–10 cm, lamina 4–6 × 2–3 cm</td></tr><tr><td rowspan="1" colspan="1">Cauline leaves size</td><td rowspan="1" colspan="1">with petioles 0.6–3 cm, lamina 1–4.5 × 0.8–3.5 cm</td><td rowspan="1" colspan="1">with petioles 0.3–4 cm, lamina 1–6 × 0.3–4 cm</td><td rowspan="1" colspan="1">with petioles 1–8 cm, lamina 2–6 × 1–3 cm</td></tr><tr><td rowspan="1" colspan="1">Calyx</td><td rowspan="1" colspan="1">calyx in flower ca. 2.5–3.5 × 0.5–1.2 mm, obviously shorter than corolla tube, in fruit enlarging to 6–8 × 1.7–3 mm</td><td rowspan="1" colspan="1">calyx in flower ca. 3–7 × 1.4–2.7 mm, slightly longer than corolla tube, in fruit enlarging to 6–10 × 2–4 mm</td><td rowspan="1" colspan="1">calyx in flower ca. 3–3.5 mm, slightly longer than corolla tube, in fruit enlarging to 8–10 mm</td></tr><tr><td rowspan="1" colspan="1">Corolla</td><td rowspan="1" colspan="1">blue-purple, slightly pinkish white, ca. 6–10 mm</td><td rowspan="1" colspan="1">white or light reddish, ca. 10 mm</td><td rowspan="1" colspan="1">white or light reddish white, ca. 5–6 mm</td></tr><tr><td rowspan="1" colspan="1">Corolla limb</td><td rowspan="1" colspan="1">distinctly shorter than corolla tube, lobes ca. 1.8–2.5 mm</td><td rowspan="1" colspan="1">distinctly shorter than corolla tube, lobes ca. 3–4 mm</td><td rowspan="1" colspan="1">slightly shorter than or nearly as long as corolla tube, lobes ca. 3–4 mm</td></tr><tr><td rowspan="1" colspan="1">Stamens</td><td rowspan="1" colspan="1">anthers exserted from the corolla tube, upon the throat appendages, filaments ca. 2–4 mm, anthers ca. 0.4–0.7 mm</td><td rowspan="1" colspan="1">anthers exserted from the corolla tube, upon the throat appendages; filaments ca. 3 mm; anthers ca. 0.9 mm,</td><td rowspan="1" colspan="1">anthers exserted somewhat from the corolla tube, but below the throat appendages, filaments ca. 0.5 mm, anthers ca. 0.6–0.8 mm</td></tr><tr><td rowspan="1" colspan="1">Style</td><td rowspan="1" colspan="1">ca. 6–8 mm</td><td rowspan="1" colspan="1">ca. 3–6 mm</td><td rowspan="1" colspan="1">ca. 2.5–4 mm</td></tr></tbody></table></table-wrap></tp:treatment-sec><tp:treatment-sec sec-type="description" id="SECID0E6EAE"><title>Description.</title><p>Herbs with several rhizomes, stems several, prostrate to spreading, up to 20 cm tall. Leaves alternate the blade ovate-elliptical, base cordate or slightly flattened truncate, apex obtuse or acuminate, densely strigose abaxially and adaxially; basal leaves several, with petioles 1–11 cm, lamina 0.7–6 × 0.6–4 cm; cauline leaves, with petioles 0.6–3 cm, lamina 1–4.5 × 0.8–3.5 cm. Inflorescences terminal, racemose with 1 or 2 branches, ca. 1–5 cm, densely short strigose, up to 9- or 10-flowered, ebracteate; pedicel ca. 1–10 mm long. Calyx in flower ca. 2.5–3.5 × 0.5–1.2 mm, obviously shorter than corolla tube, 5-parted to base; lobes linear-lanceolate; densely strigose abaxially and adaxially, in fruit enlarging to 6–8 × 1.7–3 mm and becoming saccate. Corolla blue-purple, slightly pinkish white, campanulate, ca. 6–10 mm, glabrous; corolla limb 5-parted, spreading, distinctly shorter than corolla tube; lobes ovate, ca. 1.8–2.5 mm long; throat appendages 5, semi-obicular, ca. 0.2 mm; stamens 5, inserted on upper part of corolla tube, anthers exserted from the corolla tube, upon the throat appendages; filaments ca. 2–4 mm, anthers oblong, ca. 0.4–0.7 mm. Ovary deeply 4-lobed; style ca. 6–8 mm; stigma capitate. Fruit a nutlet, tetrahedral, 3–3.5 × 1–2 mm, sparsely pubescent; nutlet with abaxial membranous margin-inflexed cupular emergence, attachment scar slightly below middle of adaxial surface; seeds ca. 2 × 1 mm.</p></tp:treatment-sec><tp:treatment-sec sec-type="phenology" id="SECID0EEFAE"><title>Phenology.</title><p>Flowering and fruiting period from April to May.</p></tp:treatment-sec><tp:treatment-sec sec-type="etymology" id="SECID0EJFAE"><title>Etymology.</title><p>The specific epithet is derived from its distribution in Henan Province, China.</p></tp:treatment-sec><tp:treatment-sec sec-type="Vernacular name" id="SECID0EOFAE"><title>Vernacular name.</title><p>We propose a Chinese name, Hé nán chē qián zǐ cǎo (河南车前紫草).</p></tp:treatment-sec><tp:treatment-sec sec-type="distribution" id="SECID0ETFAE"><title>Distribution and habitat.</title><p><italic><tp:taxon-name><tp:taxon-name-part taxon-name-part-type="genus" reg="Sinojohnstonia">Sinojohnstonia</tp:taxon-name-part><tp:taxon-name-part taxon-name-part-type="species" reg="henanensis">henanensis</tp:taxon-name-part></tp:taxon-name></italic> has been found only in the Muzhaling Scenic Area of Song County, Henan Province. It grows in forests with shaded, moist, and loose soil areas at an elevation of approximately 1870 meters.</p></tp:treatment-sec><tp:treatment-sec sec-type="IUCN conservation status" id="SECID0EEGAE"><title>IUCN conservation status.</title><p>Currently, <italic><tp:taxon-name><tp:taxon-name-part taxon-name-part-type="genus" reg="Sinojohnstonia">Sinojohnstonia</tp:taxon-name-part><tp:taxon-name-part taxon-name-part-type="species" reg="henanensis">henanensis</tp:taxon-name-part></tp:taxon-name></italic> is only known from a single location in Muzhaling Scenic Area of Song County, Henan Province. During the present survey, only a few mature plants (fewer than 100) were observed. The extent of occurrence for <italic><tp:taxon-name><tp:taxon-name-part taxon-name-part-type="genus" reg="Sinojohnstonia">S.</tp:taxon-name-part><tp:taxon-name-part taxon-name-part-type="species" reg="henanensis">henanensis</tp:taxon-name-part></tp:taxon-name></italic> is less than 100 km<sup>2</sup>. The plants are directly threatened by human disturbances such as tourism. Following the <xref ref-type="bibr" rid="B3">IUCN (2024)</xref> criteria B and C, a preliminary conservation assessment classifies <italic><tp:taxon-name><tp:taxon-name-part taxon-name-part-type="genus" reg="Sinojohnstonia">S.</tp:taxon-name-part><tp:taxon-name-part taxon-name-part-type="species" reg="henanensis">henanensis</tp:taxon-name-part></tp:taxon-name></italic> as Critically Endangered (<abbrev xmlns:xlink="http://www.w3.org/1999/xlink" xlink:title="Critically Endangered" id="ABBRID0ERHAE" xlink:type="simple">CR</abbrev>).</p></tp:treatment-sec><tp:treatment-sec><!--Section generated to contain objects referenced in tp:taxon-treatment.--><fig id="F1" position="float" orientation="portrait"><object-id xmlns:xlink="http://www.w3.org/1999/xlink" content-type="doi" xlink:type="simple">10.3897/phytokeys.261.161917.figure1</object-id><object-id xmlns:xlink="http://www.w3.org/1999/xlink" content-type="arpha" xlink:type="simple">64D408C5-696E-5DA3-978B-818B11091975</object-id><label>Figure 1.</label><caption><p><italic><tp:taxon-name><tp:taxon-name-part taxon-name-part-type="genus" reg="Sinojohnstonia">Sinojohnstonia</tp:taxon-name-part><tp:taxon-name-part taxon-name-part-type="species" reg="henanensis">henanensis</tp:taxon-name-part></tp:taxon-name></italic> L.X. Liu &amp; P. Li, sp. nov. A. Habitat; B. Habit; C. Front view of inflorescences; D. Side view of inflorescences; E, F. Basal leaves (E and F show adaxial and abaxial leaf surface); G, H. Cauline leaves (G and H show adaxial and abaxial leaf surface). Photographed by L.-X. Liu (A and D) and L.-Q. Jiang (B, C, and E–H). Scale bars: 1 cm.</p></caption><graphic xmlns:xlink="http://www.w3.org/1999/xlink" xlink:href="phytokeys-261-045_article-161917__-g001.jpg" position="float" orientation="portrait" xlink:type="simple" id="oo_1388385.jpg"><uri content-type="original_file" xlink:type="simple">https://binary.pensoft.net/fig/1388385</uri></graphic></fig><fig id="F2" position="float" orientation="portrait"><object-id xmlns:xlink="http://www.w3.org/1999/xlink" content-type="doi" xlink:type="simple">10.3897/phytokeys.261.161917.figure2</object-id><object-id xmlns:xlink="http://www.w3.org/1999/xlink" content-type="arpha" xlink:type="simple">00537D91-17CD-5F51-994B-6180EE64DAEA</object-id><label>Figure 2.</label><caption><p><italic><tp:taxon-name><tp:taxon-name-part taxon-name-part-type="genus" reg="Sinojohnstonia">Sinojohnstonia</tp:taxon-name-part><tp:taxon-name-part taxon-name-part-type="species" reg="henanensis">henanensis</tp:taxon-name-part></tp:taxon-name></italic> L.X. Liu &amp; P. Li, sp. nov. A. Rhizomes; B. Calyx and corolla; C. Opened corolla; D. Position of stamens (marked with red arrow); E, F. Side view of calyx and style; G. Front view of calyx and style; H. Deeply 4-lobed ovary; I. Front view of fruits and enlarging calyx; J. Abaxial view of enlarging calyx; K–M. Adaxial and abaxial fruits; N. Adaxial seeds; O. Abaxial seeds. Photographed by L.-Q. Jiang. Scale bars: 1 mm.</p></caption><graphic xmlns:xlink="http://www.w3.org/1999/xlink" xlink:href="phytokeys-261-045_article-161917__-g002.jpg" position="float" orientation="portrait" xlink:type="simple" id="oo_1388386.jpg"><uri content-type="original_file" xlink:type="simple">https://binary.pensoft.net/fig/1388386</uri></graphic></fig><fig id="F3" position="float" orientation="portrait"><object-id xmlns:xlink="http://www.w3.org/1999/xlink" content-type="doi" xlink:type="simple">10.3897/phytokeys.261.161917.figure3</object-id><object-id xmlns:xlink="http://www.w3.org/1999/xlink" content-type="arpha" xlink:type="simple">BDBDA9A1-A948-5F7C-BB04-FD56EC33B5B1</object-id><label>Figure 3.</label><caption><p><italic><tp:taxon-name><tp:taxon-name-part taxon-name-part-type="genus" reg="Sinojohnstonia">Sinojohnstonia</tp:taxon-name-part><tp:taxon-name-part taxon-name-part-type="species" reg="henanensis">henanensis</tp:taxon-name-part></tp:taxon-name></italic> L.X. Liu &amp; P. Li, sp. nov. A. Plant; B. Flower with calyx and corolla; C. Corolla and stamens; D. Style; E. Front view of calyx and style; F. Ventral view of nutlet; G. Dorsal view of nutlet. Drawn by Y. Luo.</p></caption><graphic xmlns:xlink="http://www.w3.org/1999/xlink" xlink:href="phytokeys-261-045_article-161917__-g003.jpg" position="float" orientation="portrait" xlink:type="simple" id="oo_1388387.jpg"><uri content-type="original_file" xlink:type="simple">https://binary.pensoft.net/fig/1388387</uri></graphic></fig><fig id="F4" position="float" orientation="portrait"><object-id xmlns:xlink="http://www.w3.org/1999/xlink" content-type="doi" xlink:type="simple">10.3897/phytokeys.261.161917.figure4</object-id><object-id xmlns:xlink="http://www.w3.org/1999/xlink" content-type="arpha" xlink:type="simple">7FE6DFB6-B849-51B6-9885-6AA91F27A2CF</object-id><label>Figure 4.</label><caption><p>Holotype of <italic><tp:taxon-name><tp:taxon-name-part taxon-name-part-type="genus" reg="Sinojohnstonia">Sinojohnstonia</tp:taxon-name-part><tp:taxon-name-part taxon-name-part-type="species" reg="henanensis">henanensis</tp:taxon-name-part></tp:taxon-name></italic> L.X.Liu &amp; P. Li.</p></caption><graphic xmlns:xlink="http://www.w3.org/1999/xlink" xlink:href="phytokeys-261-045_article-161917__-g004.jpg" position="float" orientation="portrait" xlink:type="simple" id="oo_1388388.jpg"><uri content-type="original_file" xlink:type="simple">https://binary.pensoft.net/fig/1388388</uri></graphic></fig></tp:treatment-sec><ref-list><ref id="B3"><mixed-citation xmlns:xlink="http://www.w3.org/1999/xlink" xlink:type="simple">IUCN (<year>2024</year>) Guidelines for using the IUCN Red List categories and criteria, version 16. IUCN Standards and Petitions Committee. <ext-link xlink:href="http://www.iucnredlist.org/resources/redlistguidelines" ext-link-type="uri" xlink:type="simple">http://www.iucnredlist.org/resources/redlistguidelines</ext-link></mixed-citation></ref></ref-list></tp:taxon-treatment>
